# Supplementary material for: Bacterivorous Ciliate Tetrahymena pyriformis Facilitates vanA Antibiotic Resistance Gene Transfer in Enterococcus faecalis
Source: Antibiotics (Basel). 2025 Apr 28;14(5):448. doi: 10.3390/antibiotics14050448 (PMC12108161; doi:10.3390/antibiotics14050448)
Supplement: Supplementary file 1 [file antibiotics-14-00448-s001.zip › Supplementary Materials/Table S1.xlsx]

## Sheet: Table S1
Table S1: Data from conjugation assays with exponential-at-inception Enterococcus faecalis
	Transconjugant count (CFU/mL)															Recipient colony count (CFU/mL)															Gene transfer frequency (T:R)
	Control (no ciliate)					Heat-killed ciliate treatment					Live ciliate treatment					Control (no ciliate)					Heat-killed ciliate treatment					Live ciliate treatment					Control (no ciliate)					Heat-killed ciliate treatment					Live ciliate treatment
Sampling time (h)	0	2	8	24		0	2	8	24		0	2	8	24		0	2	8	24		0	2	8	24		0	2	8	24		0	2	8	24		0	2	8	24		0	2	8	24
Replicate
E1	190	160	80	10		180	270	210	30		230	1740	980	200		1679000000	2450000000	1900000000	3000000		1721000000	2500000000	1900000000	5000000		1670000000	1880000000	1200000000	9000000		1.13163e-07	6.53061e-08	4.21053e-08	3.33333e-06		1.0459e-07	1.08e-07	1.10526e-07	6e-06		1.37725e-07	9.25532e-07	8.16667e-07	2.22222e-05
E2	170	230	250	20		100	290	130	30		180	1770	1050	140		1550000000	2350000000	2250000000	5000000		1581000000	1750000000	2050000000	5000000		1550000000	2080000000	1400000000	6000000		1.09677e-07	9.78723e-08	1.11111e-07	4e-06		6.32511e-08	1.65714e-07	6.34146e-08	6e-06		1.16129e-07	8.50962e-07	7.5e-07	2.33333e-05
E3	220	200	90	10		220	210	160	10		200	1890	1130	80		1350000000	2100000000	2450000000	3000000		1350000000	2050000000	2450000000	4000000		1350000000	2170000000	1500000000	8500000		1.62963e-07	9.52381e-08	3.67347e-08	3.33333e-06		1.62963e-07	1.02439e-07	6.53061e-08	2.5e-06		1.48148e-07	8.70968e-07	7.53333e-07	9.41176e-06
E4	140	150	160	70		190	150	120	10		140	2100	1360	120		1228000000	2150000000	2650000000	5000000		1391000000	2850000000	2950000000	5000000		1400000000	2000000000	1800000000	5500000		1.14007e-07	6.97674e-08	6.03774e-08	1.4e-05		1.36592e-07	5.26316e-08	4.0678e-08	2e-06		1e-07	1.05e-06	7.55556e-07	2.18182e-05
E5	190	260	110	60		250	230	150	20		160	2060	1070	160		1200000000	2300000000	2550000000	5000000		1200000000	2950000000	2850000000	5000000		1200000000	2030000000	1450000000	3500000		1.58333e-07	1.13043e-07	4.31373e-08	1.2e-05		2.08333e-07	7.79661e-08	5.26316e-08	4e-06		1.33333e-07	1.01478e-06	7.37931e-07	4.57143e-05
E6	230	190	100	70		200	310	200	10		150	1940	1210	150		931000000	2200000000	2250000000	10000000		1105000000	2350000000	2400000000	5000000		950000000	2000000000	1700000000	5000000		2.47046e-07	8.63636e-08	4.44444e-08	7e-06		1.80995e-07	1.31915e-07	8.33333e-08	2e-06		1.57895e-07	9.7e-07	7.11765e-07	3e-05
E7	290	170	140	50		290	170	210	60		220	1810	940	100		1364000000	2350000000	2150000000	10000000		1376000000	2250000000	2500000000	5000000		1400000000	2010000000	1850000000	5500000		2.1261e-07	7.23404e-08	6.51163e-08	5e-06		2.10756e-07	7.55556e-08	8.4e-08	1.2e-05		1.57143e-07	9.00498e-07	5.08108e-07	1.81818e-05
E8	200	250	140	20		240	210	170	30		190	2000	1270	120		1258000000	2450000000	2400000000	5000000		1274000000	2400000000	2700000000	4000000		1250000000	2120000000	1600000000	7500000		1.58983e-07	1.02041e-07	5.83333e-08	4e-06		1.88383e-07	8.75e-08	6.2963e-08	7.5e-06		1.52e-07	9.43396e-07	7.9375e-07	1.6e-05
E9	290	180	170	30		140	260	230	20		170	1870	1230	270		1646000000	2450000000	2150000000	5000000		1700000000	2750000000	2300000000	5000000		1700000000	2000000000	1450000000	12000000		1.76185e-07	7.34694e-08	7.90698e-08	6e-06		8.23529e-08	9.45455e-08	1e-07	4e-06		1e-07	9.35e-07	8.48276e-07	2.25e-05
E10	170	160	110	10		120	290	120	40		260	1560	930	100		1610000000	1950000000	2250000000	5000000		1550000000	2150000000	2400000000	5000000		1550000000	2090000000	1400000000	10000000		1.0559e-07	8.20513e-08	4.88889e-08	2e-06		7.74194e-08	1.34884e-07	5e-08	8e-06		1.67742e-07	7.46411e-07	6.64286e-07	1e-05
E11	180	240	230	10		270	210	190	30		180	1890	1040	130		1290000000	2450000000	2100000000	5000000		1325000000	2350000000	2100000000	4500000		1350000000	2050000000	1850000000	7500000		1.39535e-07	9.79592e-08	1.09524e-07	2e-06		2.03774e-07	8.93617e-08	9.04762e-08	6.66667e-06		1.33333e-07	9.21951e-07	5.62162e-07	1.73333e-05
E12	250	170	140	40		240	300	150	10		220	1920	1290	70		1400000000	2600000000	2350000000	5000000		1395000000	2750000000	2700000000	5000000		1400000000	2000000000	1550000000	7000000		1.78571e-07	6.53846e-08	5.95745e-08	8e-06		1.72043e-07	1.09091e-07	5.55556e-08	2e-06		1.57143e-07	9.6e-07	8.32258e-07	1e-05
E13	130	290	190	50		180	180	170	30		200	2240	1180	140		1231000000	2000000000	2500000000	5000000		1311000000	3100000000	3000000000	5000000		1200000000	2010000000	1200000000	6500000		1.05605e-07	1.45e-07	7.6e-08	1e-05		1.373e-07	5.80645e-08	5.66667e-08	6e-06		1.66667e-07	1.11443e-06	9.83333e-07	2.15385e-05
E14	280	130	120	80		240	220	240	30		270	1810	1380	180		1013000000	2050000000	2750000000	10000000		950000000	2200000000	2450000000	4000000		950000000	2000000000	1050000000	6000000		2.76407e-07	6.34146e-08	4.36364e-08	8e-06		2.52632e-07	1e-07	9.79592e-08	7.5e-06		2.84211e-07	9.05e-07	1.31429e-06	3e-05
E15	170	270	180	80		200	230	180	70		140	1680	1090	210		1717000000	2190000000	2245000000	5000000		1784000000	2650000000	2100000000	5000000		1750000000	1970000000	1250000000	11500000		9.90099e-08	1.23288e-07	8.01782e-08	1.6e-05		1.12108e-07	8.67925e-08	8.57143e-08	1.4e-05		8e-08	8.52792e-07	8.72e-07	1.82609e-05
E16	160	190	250	10		180	210	230	40		190	1770	1120	230		1511000000	2220000000	2195000000	10000000		1465000000	2400000000	2000000000	4000000		1450000000	2140000000	1150000000	9500000		1.0589e-07	8.55856e-08	1.13895e-07	1e-06		1.22867e-07	8.75e-08	1.15e-07	1e-05		1.31034e-07	8.27103e-07	9.73913e-07	2.42105e-05
Mean	203.75	202.5	153.75	38.75		202.5	233.75	178.75	29.375		193.75	1878.12	1141.88	150		1373625000	2266250000	2321250000	6000000		1404875000	2465625000	2428125000	4718750		1382500000	2034375000	1462500000	7531250		1.53973e-07	8.98828e-08	6.70079e-08	6.60417e-06		1.51022e-07	9.76225e-08	7.5889e-08	6.26042e-06		1.45156e-07	9.24301e-07	8.04851e-07	2.12828e-05
Standard Error of mean	12.8412	11.9896	13.6282	6.76233		13.213	12.0718	9.78413	4.32712		9.74145	42.1428	35.0977	13.9344		5.81153e+07	4.71158e+07	5.48416e+07	619139		5.63372e+07	8.941e+07	8.5874e+07	111512		5.91784e+07	1.79576e+07	6.31631e+07	597684		1.35032e-08	5.76428e-09	6.46111e-09	1.11688e-06		1.37742e-08	7.16798e-09	5.73621e-09	8.94682e-07		1.12758e-08	2.23002e-08	4.63375e-08	2.25661e-06
Gene transfer frequency = Transconjugant count / Recipient colony count
