# Supplementary material for: Bacterivorous Ciliate Tetrahymena pyriformis Facilitates vanA Antibiotic Resistance Gene Transfer in Enterococcus faecalis
Source: Antibiotics (Basel). 2025 Apr 28;14(5):448. doi: 10.3390/antibiotics14050448 (PMC12108161; doi:10.3390/antibiotics14050448)
Supplement: Supplementary file 1 [file antibiotics-14-00448-s001.zip › Supplementary Materials/Table S2.xlsx]

## Sheet: Table S2
Table S2: Data from conjugation assays with stationary-at-inception Enterococcus faecalis
	Transconjugant count (CFU/mL)															Recipient colony count (CFU/mL)															Gene transfer frequency (T:R)
	Control (no ciliate)					Heat-killed ciliate treatment					Live ciliate treatment					Control (no ciliate)					Heat-killed ciliate treatment					Live ciliate treatment					Control (no ciliate)					Heat-killed ciliate treatment					Live ciliate treatment
Sampling time (h)	0	2	8	24		0	2	8	24		0	2	8	24		0	2	8	24		0	2	8	24		0	2	8	24		0	2	8	24		0	2	8	24		0	2	8	24
Replicate
E1	90	40	50	30		80	100	20	50		40	80	120	1990		1400000000	1900000000	1550000000	120000000		1400000000	2300000000	1600000000	120000000		1500000000	1600000000	1200000000	15000000		6.42857e-08	2.10526e-08	3.22581e-08	2.5e-07		5.71429e-08	4.34783e-08	1.25e-08	4.16667e-07		2.66667e-08	5e-08	1e-07	0.000132667
E2	70	100	80	10		130	60	70	10		90	130	120	980		1850000000	2000000000	1600000000	170000000		1550000000	1800000000	2000000000	165000000		1750000000	2050000000	1200000000	20000000		3.78378e-08	5e-08	5e-08	5.88235e-08		8.3871e-08	3.33333e-08	3.5e-08	6.06061e-08		5.14286e-08	6.34146e-08	1e-07	4.9e-05
E3	40	20	20	30		70	20	70	80		110	120	50	460		1000000000	1450000000	1700000000	110000000		1300000000	2100000000	1800000000	110000000		1000000000	1500000000	1250000000	15000000		4e-08	1.37931e-08	1.17647e-08	2.72727e-07		5.38462e-08	9.52381e-09	3.88889e-08	7.27273e-07		1.1e-07	8e-08	4e-08	3.06667e-05
E4	30	20	40	20		90	90	60	90		140	130	90	360		1400000000	1850000000	1550000000	140000000		1400000000	1850000000	2000000000	140000000		1400000000	1850000000	1050000000	20000000		2.14286e-08	1.08108e-08	2.58065e-08	1.42857e-07		6.42857e-08	4.86486e-08	3e-08	6.42857e-07		1e-07	7.02703e-08	8.57143e-08	1.8e-05
E5	40	40	70	10		60	60	50	20		80	80	70	500		1400000000	1900000000	1400000000	95000000		1200000000	2100000000	1000000000	95000000		1400000000	1100000000	1300000000	30000000		2.85714e-08	2.10526e-08	5e-08	1.05263e-07		5e-08	2.85714e-08	5e-08	2.10526e-07		5.71429e-08	7.27273e-08	5.38462e-08	1.66667e-05
E6	60	80	40	50		110	90	90	10		60	40	40	790		1450000000	1650000000	1700000000	110000000		1650000000	1850000000	1800000000	110000000		1600000000	1800000000	1050000000	15000000		4.13793e-08	4.84848e-08	2.35294e-08	4.54545e-07		6.66667e-08	4.86486e-08	5e-08	9.09091e-08		3.75e-08	2.22222e-08	3.80952e-08	5.26667e-05
E7	100	80	20	10		100	30	40	10		80	60	90	680		1650000000	2100000000	1200000000	130000000		1800000000	2000000000	1000000000	125000000		1700000000	1600000000	1100000000	50000000		6.06061e-08	3.80952e-08	1.66667e-08	7.69231e-08		5.55556e-08	1.5e-08	4e-08	8e-08		4.70588e-08	3.75e-08	8.18182e-08	1.36e-05
E8	130	40	70	40		60	40	50	20		20	100	60	1210		1200000000	1800000000	1800000000	140000000		1200000000	1800000000	1600000000	135000000		1200000000	1800000000	1000000000	150000000		1.08333e-07	2.22222e-08	3.88889e-08	2.85714e-07		5e-08	2.22222e-08	3.125e-08	1.48148e-07		1.66667e-08	5.55556e-08	6e-08	8.06667e-06
E9	80	70	50	30		40	70	80	40		60	100	110	1070		1800000000	1600000000	1900000000	140000000		1650000000	1400000000	1400000000	120000000		2000000000	1650000000	1100000000	20000000		4.44444e-08	4.375e-08	2.63158e-08	2.14286e-07		2.42424e-08	5e-08	5.71429e-08	3.33333e-07		3e-08	6.06061e-08	1e-07	5.35e-05
E10	150	60	80	90		60	60	60	50		100	170	90	1140		1850000000	1800000000	1700000000	140000000		1800000000	2300000000	2000000000	145000000		1650000000	1900000000	1250000000	10000000		8.10811e-08	3.33333e-08	4.70588e-08	6.42857e-07		3.33333e-08	2.6087e-08	3e-08	3.44828e-07		6.06061e-08	8.94737e-08	7.2e-08	0.000114
E11	50	30	120	40		110	80	40	30		120	80	50	1450		1700000000	1750000000	1750000000	100000000		1700000000	1200000000	1700000000	150000000		1700000000	1750000000	1450000000	15000000		2.94118e-08	1.71429e-08	6.85714e-08	4e-07		6.47059e-08	6.66667e-08	2.35294e-08	2e-07		7.05882e-08	4.57143e-08	3.44828e-08	9.66667e-05
E12	90	70	60	80		20	70	20	20		80	130	150	750		1950000000	1950000000	1750000000	140000000		1550000000	1600000000	1700000000	135000000		2000000000	2100000000	1350000000	15000000		4.61538e-08	3.58974e-08	3.42857e-08	5.71429e-07		1.29032e-08	4.375e-08	1.17647e-08	1.48148e-07		4e-08	6.19048e-08	1.11111e-07	5e-05
E13	120	120	40	10		40	70	30	20		110	90	60	1210		1400000000	1600000000	1550000000	130000000		1400000000	2000000000	2000000000	120000000		1400000000	1550000000	1000000000	25000000		8.57143e-08	7.5e-08	2.58065e-08	7.69231e-08		2.85714e-08	3.5e-08	1.5e-08	1.66667e-07		7.85714e-08	5.80645e-08	6e-08	4.84e-05
E14	100	30	40	20		50	40	70	30		100	40	120	690		1650000000	1950000000	1800000000	120000000		1650000000	1950000000	1800000000	130000000		1650000000	2000000000	1600000000	35000000		6.06061e-08	1.53846e-08	2.22222e-08	1.66667e-07		3.0303e-08	2.05128e-08	3.88889e-08	2.30769e-07		6.06061e-08	2e-08	7.5e-08	1.97143e-05
E15	70	150	80	30		100	20	80	20		50	50	90	1210		1700000000	1750000000	1550000000	130000000		1700000000	1800000000	2000000000	110000000		1700000000	1700000000	1550000000	20000000		4.11765e-08	8.57143e-08	5.16129e-08	2.30769e-07		5.88235e-08	1.11111e-08	4e-08	1.81818e-07		2.94118e-08	2.94118e-08	5.80645e-08	6.05e-05
E16	100	60	110	20		140	120	80	20		90	100	120	520		1900000000	2200000000	2000000000	160000000		1900000000	2100000000	1900000000	145000000		1900000000	1850000000	1250000000	15000000		5.26316e-08	2.72727e-08	5.5e-08	1.25e-07		7.36842e-08	5.71429e-08	4.21053e-08	1.37931e-07		4.73684e-08	5.40541e-08	9.6e-08	3.46667e-05
Mean	82.5	63.125	60.625	32.5		78.75	63.75	56.875	32.5		83.125	93.75	89.375	938.125		1581250000	1828125000	1656250000	129687500		1553125000	1884375000	1706250000	128437500		1596875000	1737500000	1231250000	29375000		5.27289e-08	3.49379e-08	3.62367e-08	2.54674e-07		5.04959e-08	3.4981e-08	3.41294e-08	2.5753e-07		5.3976e-08	5.44324e-08	7.28833e-08	4.99238e-05
Standard Error of mean	8.53913	9.20682	7.21507	5.95119		8.60596	7.1807	5.53163	6.0208		7.83788	9.123	8.03476	107.34		6.76811e+07	4.89406e+07	4.84929e+07	5.05117e+06		5.39036e+07	7.42629e+07	8.18885e+07	4.53502e+06		6.82319e+07	6.13222e+07	4.6295e+07	8.41471e+06		5.81173e-09	5.40793e-09	3.98561e-09	4.45598e-08		4.89109e-09	4.26004e-09	3.35452e-09	4.84915e-08		6.49248e-09	4.95305e-09	6.1683e-09	9.12534e-06
Gene transfer frequency = Transconjugant count / Recipient colony count
