# Supplementary material for: Bacterivorous Ciliate Tetrahymena pyriformis Facilitates vanA Antibiotic Resistance Gene Transfer in Enterococcus faecalis
Source: Antibiotics (Basel). 2025 Apr 28;14(5):448. doi: 10.3390/antibiotics14050448 (PMC12108161; doi:10.3390/antibiotics14050448)
Supplement: Supplementary file 1 [file antibiotics-14-00448-s001.zip › Supplementary Materials/Table S3.xlsx]

## Sheet: Table S3
Table S3: Data from conjugation assays with phenotypically distinct recipient Enterococcus faecalis strains
	Recipient Strain: MW01105Rif
	Transconjugant count (CFU/mL)										Recipient colony count (CFU/mL)										Gene transfer frequency (T:R)
	Control (no ciliate)					Treatment (live ciliate)					Control (no ciliate)					Treatment (live ciliate)					Control (no ciliate)					Treatment (live ciliate)
Sampling time (h)	0	2	8	24		0	2	8	24		0	2	8	24		0	2	8	24		0	2	8	24		0	2	8	24
Replicate
MW1	30	20	20	20		50	120	0	0		800000000	2800000000	2750000000	0		800000000	2300000000	1150000000	5000000		3.75e-08	7.14286e-09	7.27273e-09	0		6.25e-08	5.21739e-08	0	0
MW2	30	20	40	10		80	40	10	0		1050000000	3350000000	3050000000	5000000		1050000000	2350000000	1600000000	5000000		2.85714e-08	5.97015e-09	1.31148e-08	2e-06		7.61905e-08	1.70213e-08	6.25e-09	0
MW3	60	0	0	0		30	20	0	0		800000000	3750000000	2650000000	5000000		800000000	3250000000	1000000000	10000000		7.5e-08	0	0	0		3.75e-08	6.15385e-09	0	0
MW4	60	40	30	0		30	50	30	0		1600000000	3450000000	3350000000	0		1600000000	2300000000	1450000000	5000000		3.75e-08	1.15942e-08	8.95522e-09	0		1.875e-08	2.17391e-08	2.06897e-08	0
MW5	50	10	50	10		10	70	0	0		700000000	2950000000	2850000000	0		700000000	3150000000	1350000000	10000000		7.14286e-08	3.38983e-09	1.75439e-08	0		1.42857e-08	2.22222e-08	0	0
MW6	40	30	20	0		40	100	10	0		1150000000	3400000000	3400000000	5000000		1150000000	2900000000	1300000000	0		3.47826e-08	8.82353e-09	5.88235e-09	0		3.47826e-08	3.44828e-08	7.69231e-09	0
MW7	20	10	10	0		30	40	10	0		1400000000	3850000000	2700000000	0		1400000000	3400000000	950000000	0		1.42857e-08	2.5974e-09	3.7037e-09	0		2.14286e-08	1.17647e-08	1.05263e-08	0
MW8	30	40	40	20		50	100	10	0		750000000	2700000000	3450000000	5000000		750000000	2700000000	1400000000	5000000		4e-08	1.48148e-08	1.15942e-08	4e-06		6.66667e-08	3.7037e-08	7.14286e-09	0
MW9	40	50	10	0		30	70	0	0		1100000000	3550000000	2400000000	0		1100000000	2500000000	800000000	0		3.63636e-08	1.40845e-08	4.16667e-09	0		2.72727e-08	2.8e-08	0	0
MW10	20	70	20	10		30	50	10	0		550000000	3250000000	3750000000	0		550000000	2850000000	1250000000	10000000		3.63636e-08	2.15385e-08	5.33333e-09	0		5.45455e-08	1.75439e-08	8e-09	0
MW11	50	40	30	0		40	140	10	0		650000000	3500000000	2150000000	5000000		650000000	3100000000	800000000	0		7.69231e-08	1.14286e-08	1.39535e-08	0		6.15385e-08	4.51613e-08	1.25e-08	0
MW12	70	30	10	10		30	90	30	0		950000000	3450000000	3100000000	0		950000000	2100000000	2350000000	5000000		7.36842e-08	8.69565e-09	3.22581e-09	0		3.15789e-08	4.28571e-08	1.2766e-08	0
MW13	30	30	10	10		60	50	10	0		1050000000	2850000000	2800000000	5000000		1050000000	3050000000	1200000000	0		2.85714e-08	1.05263e-08	3.57143e-09	2e-06		5.71429e-08	1.63934e-08	8.33333e-09	0
MW14	10	10	0	0		20	20	10	0		1300000000	3500000000	2200000000	5000000		1300000000	1950000000	1600000000	5000000		7.69231e-09	2.85714e-09	0	0		1.53846e-08	1.02564e-08	6.25e-09	0
MW15	10	10	20	0		70	60	0	0		850000000	4000000000	4050000000	0		850000000	2900000000	1450000000	0		1.17647e-08	2.5e-09	4.93827e-09	0		8.23529e-08	2.06897e-08	0	0
MW16	60	20	0	10		30	40	20	0		1600000000	2450000000	3300000000	5000000		1600000000	2000000000	1900000000	5000000		3.75e-08	8.16327e-09	0	2e-06		1.875e-08	2e-08	1.05263e-08	0
Mean	38.125	26.875	19.375	6.25		39.375	66.25	10	0		1018750000	3300000000	2996875000	2500000		1018750000	2675000000	1346875000	4062500		4.04957e-08	8.38292e-09	6.45349e-09	6.25e-07		4.25419e-08	2.52185e-08	6.9173e-09	0
Standard Error of mean	4.67429	4.53861	3.8154	1.79699		4.60695	8.75	2.41523	0		81250000	1.09068e+08	1.34045e+08	645497		81250000	1.16637e+08	1.00257e+08	937500		5.60604e-09	1.40334e-09	1.31863e-09	3.0104e-07		5.76209e-09	3.36019e-09	1.47911e-09	0
	Recipient Strain: ST02103Rif
	Transconjugant count (CFU/mL)										Recipient colony count (CFU/mL)										Gene transfer frequency (T:R)
	Control (no ciliate)					Treatment (live ciliate)					Control (no ciliate)					Treatment (live ciliate)					Control (no ciliate)					Treatment (live ciliate)
Sampling time (h)	0	2	8	24		0	2	8	24		0	2	8	24		0	2	8	24		0	2	8	24		0	2	8	24
Replicate
ST1	270	200	160	50		320	2260	1030	190		1550000000	2900000000	3000000000	0		1550000000	1650000000	1600000000	10000000		1.74194e-07	6.89655e-08	5.33333e-08	0		2.06452e-07	1.3697e-06	6.4375e-07	1.9e-05
ST2	180	220	150	10		180	2300	1220	130		1100000000	2300000000	2300000000	5000000		1100000000	1700000000	1550000000	5000000		1.63636e-07	9.56522e-08	6.52174e-08	2e-06		1.63636e-07	1.35294e-06	7.87097e-07	2.6e-05
ST3	190	170	80	80		250	1700	1260	110		1500000000	2450000000	1900000000	5000000		1500000000	2450000000	1100000000	1.5e+07		1.26667e-07	6.93878e-08	4.21053e-08	1.6e-05		1.66667e-07	6.93878e-07	1.14545e-06	7.33333e-06
ST4	290	180	230	90		360	1790	1300	90		1350000000	2550000000	1400000000	0		1350000000	2200000000	950000000	5000000		2.14815e-07	7.05882e-08	1.64286e-07	0		2.66667e-07	8.13636e-07	1.36842e-06	1.8e-05
ST5	330	260	190	20		220	1930	1090	100		1350000000	2900000000	2400000000	0		1350000000	1900000000	1500000000	5000000		2.44444e-07	8.96552e-08	7.91667e-08	0		1.62963e-07	1.01579e-06	7.26667e-07	2e-05
ST6	150	140	100	10		140	1990	1400	70		850000000	2450000000	2300000000	0		850000000	2200000000	1350000000	10000000		1.76471e-07	5.71429e-08	4.34783e-08	0		1.64706e-07	9.04545e-07	1.03704e-06	7e-06
ST7	200	90	60	0		270	2170	1240	170		1700000000	3200000000	2800000000	0		1700000000	1550000000	1250000000	5000000		1.17647e-07	2.8125e-08	2.14286e-08	0		1.58824e-07	1.4e-06	9.92e-07	3.4e-05
ST8	230	190	130	20		310	1810	990	120		1400000000	1950000000	1550000000	5000000		1400000000	1950000000	1950000000	5000000		1.64286e-07	9.74359e-08	8.3871e-08	4e-06		2.21429e-07	9.28205e-07	5.07692e-07	2.4e-05
ST9	220	150	90	40		250	2110	1240	70		1050000000	2400000000	1850000000	0		1050000000	1800000000	1500000000	1.5e+07		2.09524e-07	6.25e-08	4.86486e-08	0		2.38095e-07	1.17222e-06	8.26667e-07	4.66667e-06
ST10	190	180	110	20		220	2350	1200	220		1450000000	2050000000	2500000000	0		1450000000	1700000000	950000000	5000000		1.31034e-07	8.78049e-08	4.4e-08	0		1.51724e-07	1.38235e-06	1.26316e-06	4.4e-05
ST11	230	200	180	60		260	1880	1160	60		950000000	2950000000	2300000000	0		950000000	2250000000	1350000000	5000000		2.42105e-07	6.77966e-08	7.82609e-08	0		2.73684e-07	8.35556e-07	8.59259e-07	1.2e-05
ST12	280	110	160	10		300	1900	1280	110		1250000000	2550000000	2600000000	5000000		1250000000	2500000000	2100000000	10000000		2.24e-07	4.31373e-08	6.15385e-08	2e-06		2.4e-07	7.6e-07	6.09524e-07	1.1e-05
ST13	190	230	90	20		210	1790	1040	80		1650000000	3400000000	3150000000	0		1650000000	2150000000	800000000	5000000		1.15152e-07	6.76471e-08	2.85714e-08	0		1.27273e-07	8.32558e-07	1.3e-06	1.6e-05
ST14	170	140	140	70		240	1910	1310	90		1200000000	2750000000	1450000000	0		1200000000	2450000000	1150000000	10000000		1.41667e-07	5.09091e-08	9.65517e-08	0		2e-07	7.79592e-07	1.13913e-06	9e-06
ST15	280	100	120	50		310	2040	1250	150		800000000	2100000000	1750000000	0		800000000	1400000000	900000000	10000000		3.5e-07	4.7619e-08	6.85714e-08	0		3.875e-07	1.45714e-06	1.38889e-06	1.5e-05
ST16	240	180	70	40		260	2100	1160	120		1400000000	2650000000	2300000000	5000000		1400000000	2400000000	1500000000	1.5e+07		1.71429e-07	6.79245e-08	3.04348e-08	8e-06		1.85714e-07	8.75e-07	7.73333e-07	8e-06
Mean	227.5	171.25	128.75	36.875		256.25	2001.88	1198.12	117.5		1284375000	2596875000	2221875000	1562500		1284375000	2015625000	1343750000	8437500		1.85442e-07	6.70182e-08	6.30915e-08	2e-06		2.07208e-07	1.03582e-06	9.60505e-07	1.71875e-05
Standard Error of mean	12.6656	11.8629	11.898	6.875		14.0201	49.3476	28.2875	11.3468		6.82701e+07	1.01701e+08	1.33305e+08	598392		6.82701e+07	8.88255e+07	9.1955e+07	991500		1.52609e-08	4.80901e-09	8.61308e-09	1.08012e-06		1.61143e-08	6.7866e-08	7.08941e-08	2.6755e-06
