# Supplementary material for: Bacterivorous Ciliate Tetrahymena pyriformis Facilitates vanA Antibiotic Resistance Gene Transfer in Enterococcus faecalis
Source: Antibiotics (Basel). 2025 Apr 28;14(5):448. doi: 10.3390/antibiotics14050448 (PMC12108161; doi:10.3390/antibiotics14050448)
Supplement: Supplementary file 1 [file antibiotics-14-00448-s001.zip › Supplementary Materials/Table S4.xlsx]

## Sheet: Table S4
Table S4: Optical density (OD) readings for bacterial growth in ciliate-conditioned media
Replicate	fresh PPY	Ciliate-free PPY	TSB
M1	0.453	0.564	0.855
M2	0.454	0.571	0.862
M3	0.453	0.551	0.866
M4	0.453	0.568	0.858
M5	0.458	0.575	0.861
M6	0.451	0.559	0.863
M7	0.45	0.567	0.855
M8	0.454	0.574	0.86
M9	0.457	0.551	0.865
Mean	0.453667	0.564444	0.860556
	Ciliate-free PPY = PPY in which ciliates have previously been grown.
	PPY = Proteose peptone yeast
	TSB = Tryptone soya broth
