# Supplementary material for: Bacterivorous Ciliate Tetrahymena pyriformis Facilitates vanA Antibiotic Resistance Gene Transfer in Enterococcus faecalis
Source: Antibiotics (Basel). 2025 Apr 28;14(5):448. doi: 10.3390/antibiotics14050448 (PMC12108161; doi:10.3390/antibiotics14050448)
Supplement: Supplementary file 1 [file antibiotics-14-00448-s001.zip › Supplementary Materials/Table S5.xlsx]

## Sheet: Table S5
Table S5: Effect of glucose addition in conjugation assays
	Transconjugant count (CFU/mL)
	Treatment					Control					Treatment + 0.01% glucose					Control + 0.01% glucose
Sampling time (h)	0	2	8	24		0	2	8	24		0	2	8	24		0	2	8	24
Replicate
E1	50	570	780	150		30	120	90	70		40	1710	1320	360		80	70	60	50
E2	10	840	650	90		120	30	80	90		70	1390	1140	210		120	30	130	70
E3	70	760	970	110		40	60	60	60		30	1820	1030	130		50	60	100	90
E4	60	280	810	160		60	90	10	60		140	2290	1270	200		60	120	70	20
E5	10	1030	580	210		60	140	30	40		90	2390	780	290		90	20	50	80
E6	60	1550	920	100		40	120	70	10		30	1770	1640	170		150	100	10	40
E7	80	2330	1010	180		90	80	130	20		50	1630	1440	320		130	160	120	60
E8	120	640	750	120		30	30	20	40		30	2060	2420	250		40	30	30	50
E9	50	1150	480	70		110	50	20	20		40	2430	2060	180		80	90	10	10
Mean	56.6667	1016.67	772.222	132.222		64.4444	80	56.6667	45.5556		57.7778	1943.33	1455.56	234.444		88.8889	75.5556	64.4444	52.2222
Standard Error of mean	11.3039	204.41	59.7164	15.255		11.4396	13.5401	13.3333	8.83665		12.3353	122.145	171.579	25.3372		12.5216	15.5556	14.9175	8.7841
	Recipient colony count (CFU/mL)
	Treatment					Control					Treatment + 0.01% glucose					Control + 0.01% glucose
Sampling time (h)	0	2	8	24		0	2	8	24		0	2	8	24		0	2	8	24
Replicate
E1	1700000000	600000000	600000000	5000000		2700000000	1900000000	1500000000	30000000		2400000000	1500000000	1500000000	10000000		2500000000	1600000000	900000000	100000000
E2	1200000000	1400000000	1100000000	20000000		1700000000	700000000	1000000000	20000000		2500000000	700000000	700000000	30000000		1900000000	1400000000	1000000000	70000000
E3	1800000000	900000000	800000000	40000000		2400000000	800000000	800000000	70000000		1600000000	1200000000	1200000000	30000000		2400000000	1600000000	700000000	80000000
E4	2300000000	800000000	900000000	10000000		2300000000	600000000	900000000	50000000		1900000000	900000000	900000000	20000000		2400000000	1700000000	1300000000	50000000
E5	1700000000	1000000000	1000000000	30000000		2300000000	1600000000	1000000000	90000000		1200000000	900000000	900000000	40000000		2400000000	1900000000	1700000000	20000000
E6	1400000000	1300000000	800000000	40000000		1400000000	1200000000	1600000000	50000000		2300000000	1000000000	1000000000	10000000		1400000000	1500000000	1300000000	40000000
E7	2600000000	800000000	1300000000	10000000		1600000000	1300000000	700000000	40000000		1000000000	1200000000	1200000000	30000000		1500000000	1000000000	1000000000	60000000
E8	1200000000	1400000000	1000000000	20000000		1200000000	800000000	500000000	30000000		1700000000	700000000	700000000	40000000		1100000000	1600000000	1500000000	20000000
E9	1900000000	1100000000	1300000000	10000000		2300000000	1500000000	1200000000	30000000		1500000000	500000000	500000000	10000000		2300000000	1400000000	800000000	50000000
Mean	1.75556e+09	1.03333e+09	9.77778e+08	2.05556e+07		1.98889e+09	1.15556e+09	1.02222e+09	4.55556e+07		1.78889e+09	9.55556e+08	9.55556e+08	2.44444e+07		1.98889e+09	1.52222e+09	1.13333e+09	5.44444e+07
Standard Error of mean	1.57331e+08	9.57427e+07	7.77778e+07	4.44444e+06		1.73561e+08	1.51942e+08	1.19928e+08	7.47424e+06		1.76733e+08	1.0289e+08	1.0289e+08	4.12011e+06		1.76733e+08	8.29621e+07	1.11803e+08	8.83665e+06
Gene transfer frequency (T:R)
	Treatment					Control					Treatment + 0.01% glucose					Control + 0.01% glucose
Sampling time (h)	0	2	8	24		0	2	8	24		0	2	8	24		0	2	8	24
Replicate
E1	2.94118e-08	9.5e-07	1.3e-06	3e-05		1.11111e-08	6.31579e-08	6e-08	2.33333e-06		1.66667e-08	1.14e-06	8.8e-07	3.6e-05		3.2e-08	4.375e-08	6.66667e-08	5e-07
E2	8.33333e-09	6e-07	5.90909e-07	4.5e-06		7.05882e-08	4.28571e-08	8e-08	4.5e-06		2.8e-08	1.98571e-06	1.62857e-06	7e-06		6.31579e-08	2.14286e-08	1.3e-07	1e-06
E3	3.88889e-08	8.44444e-07	1.2125e-06	2.75e-06		1.66667e-08	7.5e-08	7.5e-08	8.57143e-07		1.875e-08	1.51667e-06	8.58333e-07	4.33333e-06		2.08333e-08	3.75e-08	1.42857e-07	1.125e-06
E4	2.6087e-08	3.5e-07	9e-07	1.6e-05		2.6087e-08	1.5e-07	1.11111e-08	1.2e-06		7.36842e-08	2.54444e-06	1.41111e-06	1e-05		2.5e-08	7.05882e-08	5.38462e-08	4e-07
E5	5.88235e-09	1.03e-06	5.8e-07	7e-06		2.6087e-08	8.75e-08	3e-08	4.44444e-07		7.5e-08	2.65556e-06	8.66667e-07	7.25e-06		3.75e-08	1.05263e-08	2.94118e-08	4e-06
E6	4.28571e-08	1.19231e-06	1.15e-06	2.5e-06		2.85714e-08	1e-07	4.375e-08	2e-07		1.30435e-08	1.77e-06	1.64e-06	1.7e-05		1.07143e-07	6.66667e-08	7.69231e-09	1e-06
E7	3.07692e-08	2.9125e-06	7.76923e-07	1.8e-05		5.625e-08	6.15385e-08	1.85714e-07	5e-07		5e-08	1.35833e-06	1.2e-06	1.06667e-05		8.66667e-08	1.6e-07	1.2e-07	1e-06
E8	1e-07	4.57143e-07	7.5e-07	6e-06		2.5e-08	3.75e-08	4e-08	1.33333e-06		1.76471e-08	2.94286e-06	3.45714e-06	6.25e-06		3.63636e-08	1.875e-08	2e-08	2.5e-06
E9	2.63158e-08	1.04545e-06	3.69231e-07	7e-06		4.78261e-08	3.33333e-08	1.66667e-08	6.66667e-07		2.66667e-08	4.86e-06	4.12e-06	1.8e-05		3.47826e-08	6.42857e-08	1.25e-08	2e-07
Mean	3.42828e-08	1.04243e-06	8.47729e-07	1.04167e-05		3.4243e-08	7.23208e-08	6.02491e-08	1.33721e-06		3.54953e-08	2.30817e-06	1.78465e-06	1.29444e-05		4.92719e-08	5.48328e-08	6.47749e-08	1.30278e-06
Standard Error of mean	9.17436e-09	2.52358e-07	1.06254e-07	3.05391e-06		6.54518e-09	1.22693e-08	1.75833e-08	4.48541e-07		8.18288e-09	3.79657e-07	3.96107e-07	3.27904e-06		9.96631e-09	1.50656e-08	1.77836e-08	4.0295e-07
